# Supplementary material for: Effects of row direction and row spacing on maize leaf senescence
Source: PLoS One. 2019 Apr 18;14(4):e0215330. doi: 10.1371/journal.pone.0215330 (PMC6472738; doi:10.1371/journal.pone.0215330)
Supplement: S1 Table — (XLSX) [file pone.0215330.s001.xlsx]

## Sheet: Sheet1
	fo
	SN 65+65	SE	SN 160+40	SE	EW 65+65	SE	EW 160+40	SE	SW20 65+65	SE	SW20 160+40	SE
7/31	4.97889	0.10517	4.57878	0.1831	5.05065	0.10517	4.61181	0.1831	4.46618	0.10517	5.24293	0.1831
8/14	4.22005	0.12784	4.558	0.42183	4.61489	0.12784	4.65939	0.42183	4.4479	0.12784	4.74857	0.42183
8/29	3.63952	0.18342	3.96463	0.51044	3.6945	0.18342	4.16157	0.51044	4.07047	0.18342	4.23099	0.51044
9/12	3.35798	0.4466	3.91817	0.31431	2.69219	0.4466	3.54202	0.31431	3.2614	0.4466	3.95561	0.31431
9/24	3.48372	0.56404	4.0092	0.21402	3.16863	0.56404	3.42605	0.21402	3.79236	0.56404	3.07211	0.21402
	fv/fm
7/31	0.83264	0.00383	0.82008	0.00504	0.83391	0.00383	0.82143	0.00504	0.81687	0.00383	0.83846	0.00504
8/14	0.80838	0.00383	0.82599	0.01329	0.82178	0.00383	0.82257	0.01329	0.81506	0.00383	0.81933	0.01329
8/29	0.80785	0.00572	0.79827	0.01454	0.78602	0.00572	0.80581	0.01454	0.8022	0.00572	0.77977	0.01454
9/12	0.77015	0.01396	0.79631	0.01013	0.72846	0.01396	0.77711	0.01013	0.76479	0.01396	0.798	0.01013
9/24	0.77557	0.02011	0.79969	0.00707	0.75926	0.02011	0.77195	0.00707	0.79132	0.02011	0.75328	0.00707
	fv/fo
7/31	4.97889	0.10517	4.57878	0.1831	5.05065	0.10517	4.61181	0.1831	4.46618	0.10517	5.24293	0.1831
8/14	4.22005	0.12784	4.558	0.42183	4.61489	0.12784	4.65939	0.42183	4.4479	0.12784	4.74857	0.42183
8/29	3.63952	0.18342	3.96463	0.51044	3.6945	0.18342	4.16157	0.51044	4.07047	0.18342	4.23099	0.51044
9/12	3.35798	0.4466	3.91817	0.31431	2.69219	0.4466	3.54202	0.31431	3.2614	0.4466	3.95561	0.31431
9/24	3.48372	0.56404	4.0092	0.21402	3.16863	0.56404	3.42605	0.21402	3.79236	0.56404	3.07211	0.21402
	photosynthetic rate
7/31	31	2.33079	30	2.691	34	2.691	33	1.29489	27	2.691	42.5	1.29489
8/14	26.5	0.48952	25.5	1.66007	28.5	1.66007	27.5	0.27196	22.5	1.66007	35.5	0.27196
8/29	22.5	2.33786	20	2.61418	25	2.61418	32	2.96548	27	2.61418	32	2.96548
9/12	12.5	3.14684	11.5	2.82681	14	2.82681	17.5	1.74824	15	2.82681	17.5	1.74824
9/24	4	0.14508	12	2.7497	11	2.7497	12.5	1.00806	7.5	2.7497	13	2..00806
	SOD
7/31	290	4.13044	295	31.3639	331	4.13044	354	31.3639	350	4.13044	355	31.3639
8/14	270	35.9218	238	21.573	242	35.9218	311	21.573	315	35.9218	289	21.573
8/29	255	0.818	215	2.58427	205	0.818	290	2.58427	291	0.818	278	2.58427
9/12	185	6.01183	138	19.1143	184	6.01183	234	19.1143	150	6.01183	274	19.1143
9/24	210	0.818	274	8.86796	245	0.818	244	8.86796	211	0.818	280	8.86796
	POD
7/31	203	16.2089	199	9.27506	248	16.2089	289	9.27506	170	16.2089	235	9.27506
8/14	178	19.5247	138	11.4583	183	19.5247	148	11.4583	147	19.5247	130	11.4583
8/29	100	10.0585	106	0.8	180	10.0585	123	0.8	133	10.0585	130	0.8
9/12	103	20.0562	75	36.3138	125	20.0562	110	36.3138	96	20.0562	110	36.3138
9/24	84	5.3	103	8.52661	85	5.3	101	8.52661	82	5.3	102	8.52661
	CAT
7/31	14	1.62044	18	1.91076	19.5	1.62044	21	1.91076	20.5	1.62044	29.5	1.91076
8/14	12.3	2.64789	16	2.13816	17	2.64789	17.5	2.13816	17.3	2.64789	24.6	2.13816
8/29	12	0.59517	17.8	3.55762	18.2	0.59517	21	3.55762	17	0.59517	15	3.55762
9/12	9.5	2.95674	15	1.3832	16	2.95674	17.6	1.3832	14.5	2.95674	13	1.3832
9/24	13	1.03641	14	0.71331	12	1.03641	15	0.71331	12.5	1.03641	15.3	0.71331
	MDA
7/31	45	2.91358	34.8	1.23769	39.8	2.91358	24.5	1.23769	25.3	2.91358	19	1.23769
8/14	46.2	1.45995	37.3	1.80855	42.5	1.45995	25.6	1.80855	26.1	1.45995	20.3	1.80855
8/29	47.8	1.57129	39	2.96448	46	1.57129	27	2.96448	28	1.57129	22	2.96448
9/12	45.5	1.66064	38.5	3.36455	42.5	1.66064	42.3	3.36455	38	1.66064	36	3.36455
9/24	56.5	1.86866	36.5	2.09498	45.5	1.86866	45	2.09498	41.5	1.86866	26.5	2.09498
