# Supplementary material for: Effects of row direction and row spacing on maize leaf senescence
Source: PLoS One. 2019 Apr 18;14(4):e0215330. doi: 10.1371/journal.pone.0215330 (PMC6472738; doi:10.1371/journal.pone.0215330)
Supplement: S2 Table — (XLSX) [file pone.0215330.s002.xlsx]

## Sheet: Sheet1
	fo
	SN 65+65	SE	SN 160+40	SE	EW 65+65	SE	EW 160+40	SE	SW20 65+65	SE	SW20 160+40	SE
9th leaf	401	13.1149	353.667	27.6104	403	46.2925	371.333	30.9892	358	27.5136	367.333	53.966
ear leaf	410	35.6791	405.333	27.4287	415	23.516	390.333	32.8836	351.333	12.4231	412.667	25.0067
20th leaf	412	33.8674	409	24.2487	423.333	15.5027	365.667	39.145	387	16.6433	404.333	22.8983
	fv/fm
9th leaf	0.76876	0.01854	0.78979	0.00801	0.7031	0.064	0.76528	0.00594	0.7845	0.00629	0.78923	0.01817
ear leaf	0.77557	0.02152	0.79969	0.01421	0.75926	0.01784	0.77195	0.02777	0.79132	0.00179	0.75328	0.02028
20th leaf	0.7563	0.02349	0.69465	0.03705	0.73258	0.04013	0.72361	0.01316	0.76587	0.01687	0.709	0.06806
	fv/fo
9th leaf	3.34334	0.35324	3.7617	0.18295	2.46792	0.69739	3.26227	0.10642	3.64289	0.13336	3.76805	0.41158
ear leaf	3.48372	0.43908	4.0092	0.36062	3.16863	0.29861	3.42605	0.50471	3.79236	0.04117	3.07211	0.34659
20th leaf	3.1277	0.37748	2.30952	0.42768	2.79564	0.56429	2.6236	0.17529	3.28548	0.29687	2.55087	0.7348
	SOD
9th leaf	159.996	29.7998	150.6	27.6948	146.457	19.8774	215.718	45.5966	174.517	31.7904	216.569	7.791
ear leaf	215.619	8.83952	270.063	6.08746	245.396	24.8815	247.445	44.3865	212.93	24.1871	282.296	0.90074
20th leaf	149.676	11.2744	151.384	5.19175	156.128	13.4076	165.901	8.33124	153.375	12.6455	174.34	33.0573
	POD
9th leaf	62.5	5.3	79.0483	10.1227	81.8	5.2	83.4764	3.01184	78.7304	1.66882	94.8381	14.0206
ear leaf	85.9	1.7	99.5884	18.7759	86.1333	15.0071	94.4666	5.85432	82.7762	3.17619	97.2825	12.2496
20th leaf	56.8518	10.4592	68.2035	16.2089	69.0758	14.1984	73.3333	10.0585	62.3	6.7	77.0667	15.6286
	CAT
9th leaf	8.21833	1.9108	11.0983	3.04706	11.9503	2.32924	12.9005	3.55762	11.0376	1.15337	13.1386	3.90697
ear leaf	13.0007	0.51465	13.6706	3.42828	11.8163	2.22014	14.422	1.3832	12.3766	0.07036	14.8033	3.20404
20th leaf	6.69943	0.44959	10.3083	1.82829	9.99597	0.79141	8.78251	3.73044	11.7371	0.71331	12.4228	2.13816
	MDA
9th leaf	56	2.64575	34.7085	5.16299	39.3381	2.51567	24.3547	6.814	25.677	6.34041	18.7564	5.36122
ear leaf	56.7681	3.1701	38.6667	6.02771	45.3375	4.12264	44.3869	3.17192	42.8284	6.7006	27.7966	5.54853
20th leaf	46.9222	4.55902	40.5442	3.62792	43.6723	3.76992	42.8723	4.49306	39.8582	5.69013	37.847	2.56596
